# Supplementary material for: Polyandry in Noctuid Moths: Taxonomic, Bionomic, and Evolutionary Implications
Source: Insects. 2025 Oct 17;16(10):1063. doi: 10.3390/insects16101063 (PMC12564964; doi:10.3390/insects16101063)
Supplement: Supplementary file 1 [file insects-16-01063-s001.zip]

Archive with 2 entries (2 files):
- Supplementary material_examples.pdf
- Supplementary material_TABLE.pdf
